# Supplementary material for: The effects of feedback timing and frequency on the acquisition of cardiopulmonary resuscitation skills of health sciences undergraduate students: A 2 x 2 factorial quasi randomized study
Source: PLoS One. 2019 Jul 17;14(7):e0220004. doi: 10.1371/journal.pone.0220004 (PMC6636760; doi:10.1371/journal.pone.0220004)
Supplement: S1 Table — (XLSX) [file pone.0220004.s001.xlsx]

## Sheet: Results of measurement
		Pre-test			Practice sessions																		Post-test			Follow-up test
					1			2			3			4			5			6
Overall score (%)
Concurrent-100%		58.5	±	26	89.1	±	9.2	95.1	±	4.1	92.8	±	8.1	95.6	±	5.2	95.7	±	4.3	96.1	±	3.6	92	±	6.5	88.2	±	9.6
Concurrent-50%		58.1	±	26.4	74.9	±	24.9	87.6	±	10.5	89.2	±	10.8	95	±	6.8	96.5	±	2.4	94.7	±	7.2	90.5	±	5	92.2	±	6.4
Terminal-100%		58.4	±	25.6	60.4	±	20.9	82	±	16.5	86.6	±	15.7	90.9	±	7.4	89.6	±	9	87.8	±	18.5	86.9	±	10	82.6	±	16.4
Terminal-50%		54.8	±	20.8	64.8	±	19.5	75.8	±	16	85.6	±	10.6	86.5	±	17	90.9	±	7.2	90.9	±	11.9	90	±	13.9	85.2	±	16.9
Overall compression score (%)
Concurrent-100%		63.4	±	33.9	94.4	±	5.3	97.7	±	1.5	97.8	±	1.4	97.8	±	2.1	98.2	±	0.6	98.1	±	0.8	94.2	±	7.5	89.8	±	12.9
Concurrent-50%		59.8	±	42.1	80.4	±	30.8	93.9	±	6.2	94.7	±	10.4	95.9	±	8.8	97.2	±	2.8	97.1	±	1.9	93.8	±	4.6	93.1	±	7.6
Terminal-100%		63.1	±	33.1	66.5	±	28.3	83.8	±	19.1	89.2	±	15.8	95.7	±	5	95.2	±	5.8	91.5	±	22.1	92.9	±	6.9	85.2	±	19.6
Terminal-50%		57.6	±	27.2	69.5	±	22.2	81.2	±	15.5	88.2	±	10.4	89.3	±	12.5	92.2	±	8.3	92.4	±	11.3	91.3	±	15.5	83.9	±	21
Overall ventilation score (%)
Concurrent-100%		70.0588	±	27.9966	81.8235	±	25.8946	92.5882	±	12.2069	93.1176	±	12.1546	95.8235	±	4.90198	91.0588	±	16.3228	94.9412	±	7.24975	91	±	13.9418	93.0588	±	8.37758
Concurrent-50%		72.7059	±	31.5194	82.0588	±	22.0382	88.7059	±	16.6724	89.9412	±	23.6708	95.5882	±	5.73431	96.4118	±	5.08747	95.6471	±	5.73303	88.2353	±	16.3613	91.2941	±	11.329
Terminal-100%		67.0588	±	28.2234	75.8824	±	19.8081	89.0588	±	14.9352	86.8824	±	18.9865	90.0588	±	16.4942	86.4118	±	19.4006	87.0588	±	25.5941	77.4706	±	23.8671	79.5882	±	30.9578
Terminal-50%		68.4706	±	32.4714	75.2353	±	31.0937	81.2353	±	23.6578	87.2941	±	16.5596	91.5294	±	6.48188	92.4706	±	7.71458	91.5294	±	12.0214	84.8235	±	25.2047	91.0588	±	10.0404
Percentage of compressions performed with correct depth (%)
Concurrent-100%		26.5882	±	28.344	80	±	14.4741	86.0588	±	14.5236	89.2941	±	11.2404	88.6471	±	10.4937	93.1176	±	6.34313	92.4706	±	7.25532	64	±	27.1983	57.7647	±	31.866
Concurrent-50%		41.5294	±	36.2476	62.2941	±	33.3406	77.3529	±	13.5321	76.3529	±	24.9348	79.1176	±	21.4531	85.2353	±	14.6096	84.1765	±	11.7379	58.0588	±	25.6258	51.8235	±	25.7833
Terminal-100%		37.7647	±	33.7667	46.4706	±	38.1332	55.3529	±	37.5948	65.9412	±	32.6276	79.4118	±	20.2085	77.5294	±	25.6469	86.6471	±	13.9595	65.9412	±	30.904	47.1765	±	29.7347
Terminal-50%		26.2941	±	33.1715	41.2353	±	32.6449	58.6471	±	26.547	59.1176	±	31.6581	58	±	30.0728	59.7059	±	34.1975	61.3529	±	26.7977	60	±	29.3492	55.1765	±	30.2164
Percentage of compression performed with correct rate (%)
Concurrent-100%		50.3529	±	38.1395	76.0588	±	31.0714	93.2353	±	6.06763	93.4706	±	7.34947	92.2941	±	10.1598	95.3529	±	5.62296	96.0588	±	4.96828	80.3529	±	22.2091	67.1176	±	34.8226
Concurrent-50%		63.7059	±	27.9235	80.8824	±	19.2155	72.7059	±	30.1201	86.3529	±	22.5109	86.8824	±	16.8778	90.5882	±	12.5452	88.6471	±	20.7182	85.1176	±	26.8651	83.7059	±	20.4718
Terminal-100%		55.3529	±	29.0085	24.5294	±	31.6941	54.0588	±	35.9417	68.7647	±	33.5699	74.5882	±	30.8485	84.4118	±	17.4752	88.2353	±	13.6772	79.4118	±	26.4198	75.1765	±	28.3091
Terminal-50%		34.7647	±	38.4521	24.9412	±	37.5291	35.4118	±	42.5603	59.8235	±	36.7002	72.3529	±	33.2339	84.8235	±	17.8894	91.9412	±	9.73698	82.1765	±	26.8334	82.1765	±	28.769
Percentage of ventilation performed with correct volume (%)
Concurrent-100%		48.4118	±	33.751	91.8235	±	12.67	97.9412	±	4.58899	98.2353	±	5.28594	94.7059	±	8.35737	98.5882	±	4.04751	99.4118	±	2.42536	67.7647	±	32.2132	61.8235	±	31.0267
Concurrent-50%		42.2353	±	32.946	76.4118	±	30.6024	79.6471	±	26.514	84.1765	±	25.0306	81.7059	±	21.4469	90.4706	±	20.7669	85	±	31.225	70.5294	±	36.2217	56.9412	±	30.5174
Terminal-100%		43.5882	±	36.1439	27.4118	±	27.6949	66.8824	±	27.283	70.0588	±	26.7406	72.8235	±	25.9741	76.8824	±	24.8769	77.8824	±	20.0589	62.7059	±	29.4422	54.4706	±	33.2756
Terminal-50%		52.8235	±	27.623	58.7059	±	36.7028	62.1176	±	31.1667	63.8824	±	31.4362	61.7647	±	30.2377	74.0588	±	27.5056	76.4706	±	31.0123	72.7647	±	29.3269	60.2941	±	35.2753
Compression depth (mm)
Concurrent-100%		47.6	±	9.8	53.5	±	2.7	53.7	±	2	54	±	1.7	54.4	±	2.1	54.7	±	1.6	54	±	1.6	55.1	±	4.7	54	±	5.7
Concurrent-50%		48	±	11.1	50.5	±	7.9	54.4	±	3.2	52.7	±	3.5	54.1	±	3.7	53.5	±	1.9	53.5	±	1.8	51.9	±	6.8	54.7	±	5.3
Terminal-100%		49.2	±	9.4	51.3	±	8	50.9	±	6.1	51.9	±	5.3	53.2	±	2.7	53.4	±	2.9	54.8	±	2.6	54.3	±	4.3	51.7	±	6.7
Terminal-50%		49.4	±	10	52.1	±	6.9	52.8	±	4.7	52.2	±	4.4	51.8	±	4.5	52.8	±	4.7	53.5	±	4.8	54.4	±	5.3	53.3	±	6.4
Compression rate (cpm)
Concurrent-100%		119.412	±	7.65718	111.176	±	8.54572	111.294	±	3.17736	111.882	±	3.17967	112.706	±	3.17736	111.941	±	2.98895	111.647	±	2.89269	110.824	±	7.16969	113.529	±	8.46402
Concurrent-50%		117.882	±	4.97346	114.588	±	5.01322	113.353	±	8.55819	113.588	±	4.124	114.706	±	3.96492	113.824	±	3.06666	113.941	±	5.05557	106.647	±	5.60068	110.529	±	6.46256
Terminal-100%		120.294	±	7.02464	124.529	±	6.9112	119.353	±	6.32397	117.176	±	5.81201	116.706	±	4.92144	115.941	±	3.07145	115.176	±	2.81148	107	±	7.02673	109.824	±	8.2858
Terminal-50%		122.647	±	6.6327	126.706	±	8.25201	124.882	±	10.4456	116.941	±	8.39993	115.765	±	7.18096	113.824	±	4.50327	113.706	±	4.23917	107.588	±	6.77365	105.882	±	6.53722
Ventilation volume (ml)
Concurrent-100%		579.529	±	179.684	569.471	±	49.6426	559	±	33.401	553.882	±	27.5452	561.176	±	31.2275	566.412	±	33.8435	560.647	±	25.6246	570.882	±	144.544	563.529	±	147.129
Concurrent-50%		540.706	±	181.184	595.882	±	125.808	563.647	±	113.424	571.353	±	76.3364	588	±	62.6598	574.235	±	66.2057	562.765	±	84.0777	552.647	±	118.596	588	±	186.569
Terminal-100%		657.824	±	251.63	697.176	±	274.342	564	±	165.364	538.706	±	110.323	533.353	±	95.0059	566.471	±	111.83	553.176	±	113.267	529.412	±	136.563	530.353	±	194.45
Terminal-50%		574.588	±	156.312	615.882	±	155.825	612.471	±	172.297	583.353	±	122.787	567.118	±	138.246	565.294	±	131.419	555.353	±	144.637	503.706	±	110.875	546.941	±	157.376
Mean ± standard deviation. cpm: compressions per minute
