# Supplementary material for: The effects of feedback timing and frequency on the acquisition of cardiopulmonary resuscitation skills of health sciences undergraduate students: A 2 x 2 factorial quasi randomized study
Source: PLoS One. 2019 Jul 17;14(7):e0220004. doi: 10.1371/journal.pone.0220004 (PMC6636760; doi:10.1371/journal.pone.0220004)
Supplement: S2 Table — (XLSX) [file pone.0220004.s002.xlsx]

## Sheet: Results of three-way ANOVA
	Overall score		Overall compression score		Overall ventilation score		Percentage of compressions performed with correct depth		Percentage of compression performed with correct rate		Percentage of ventilation performed with correct volume
	Practice	Test	Practice	Test	Practice	Test	Practice	Test	Practice	Test	Practice	Test
Main effects
Timing
F-value	53.965	2.258	45.557	1.109	9.586	3.723	71.51	0.085	95.548	0.738	99.44	0.002
P-value	< 0.001	0.135	< 0.001	0.294	0.002	0.055	< 0.001	0.772	< 0.001	0.391	0.001	0.969
Effect size (ηp2)	0.123	0.012	0.106	0.006	0.024	0.019	0.157	< 0.001	0.199	0.004	0.206	< 0.001
Frequency
F-value	3.784	0.089	4.486	0.229	0.021	0.874	22.859	0.062	4.951	0.928	7.28	0.381
P-value	0.052	0.765	0.035	0.633	0.885	0.351	< 0.001	0.803	0.027	0.337	0.007	0.538
Effect size (ηp2)	0.01	< 0.001	0.012	0.001	< 0.001	0.005	0.056	< 0.001	0.013	0.005	0.019	0.002
Measurement sequence
F-value	26.653	75.02	17.306	39.361	6.565	13.054	8.372	16.216	25.747	21.374	6.95	7.611
P-value	< 0.001	< 0.001	< 0.001	< 0.001	< 0.001	< 0.001	< 0.001	< 0.001	< 0.001	< 0.001	< 0.001	0.001
Effect size (ηp2)	0.258	0.439	0.184	0.291	0.079	0.12	0.098	0.145	0.251	0.182	0.083	0.073
Interactions
Timing×Frequency
F-value	2.512	< 0.001	0.964	0.169	0.059	1.269	0.081	0.239	0.262	3.373	9.28	1.504
P-value	0.114	0.997	0.327	0.682	0.808	0.261	0.776	0.625	0.609	0.068	0.002	0.222
Effect size (ηp2)	0.007	< 0.001	0.003	0.001	< 0.001	0.007	< 0.001	0.001	0.001	0.017	0.024	0.008
Timing×Measurement sequence
F-value	3.409	0.348	3.467	0.308	0.042	0.19	0.747	0.151	10.287	1.171	2.32	0.115
P-value	0.005	0.706	0.004	0.735	0.999	0.827	0.589	0.86	< 0.001	0.312	0.043	0.892
Effect size (ηp2)	0.042	0.004	0.043	0.003	0.001	0.002	0.01	0.002	0.118	0.012	0.029	0.001
Frequency×Measurement sequence
F-value	1.026	0.412	0.338	0.257	0.873	0.076	0.72	0.332	1.64	1.16	1.6	0.162
P-value	0.402	0.663	0.890	0.774	0.499	0.927	0.609	0.718	0.148	0.316	0.159	0.85
Effect size (ηp2)	0.013	0.004	0.004	0.003	0.011	0.001	0.009	0.003	0.021	0.012	0.02	0.002
Timing×Frequency×Measurement sequence
F-value	1.568	0.244	1.304	0.027	0.124	0.451	1.225	1.939	0.205	1.359	1.89	0.067
P-value	0.168	0.784	0.261	0.974	0.987	0.637	0.297	0.147	0.96	0.259	0.095	0.935
Effect size (ηp2)	0.02	0.003	0.017	< 0.001	0.002	0.005	0.016	0.02	0.003	0.014	0.024	0.001
Significant items are shown in bold. Timing: Concurrent, Terminal; Frequency: 100%, 50%; Measurement sequence: Session 1-6 (practice), Pre, Post, Follow-up (test).
